# Supplementary material for: Assessing Genetic Diversity and Population Differentiation of Colored Calla Lily (Zantedeschia Hybrid) for an Efficient Breeding Program
Source: Genes (Basel). 2017 Jun 21;8(6):168. doi: 10.3390/genes8060168 (PMC5485532; doi:10.3390/genes8060168)
Supplement: Supplementary file 1 [file genes-08-00168-s001.zip]

Archive with 5 entries (5 files):
- Table S1.docx
- Table S2.docx
- Table S3.docx
- Table S4.docx
- Figure S1.docx
